# Supplementary material for: Proteome identification of the silkworm middle silk gland
Source: Data Brief. 2016 Feb 4;6:903–7. doi: 10.1016/j.dib.2016.01.053 (PMC4753389; doi:10.1016/j.dib.2016.01.053)
Supplement: Supplementary file 1 — Supplementary material [file mmc1.zip › Supplementary Table 1.xlsx]

## Sheet: Sheet1
Table 1. Manually validation of the proteome identifications.The proteins assigned in one group were manually checked to reduce the redundancy. The red color marked proteins were kept in the final identification list.
		MSG-A				MSG-M				MSG-P
Protein accession number	Protein Group	Protein Probability	Unique peptide	Total peptides	Protein AACoverage	Protein Probability	Unique peptide	Total peptides	Protein AACoverage	Protein Probability	Unique peptide	Total peptides	Protein AACoverage
gi|114052472|ref|NP_001040479.1|	100	1	5	19	0.335	1	2	13	0.17	1	6	23	0.415
BGIBMGA004059-PA	100	1	5	19	0.335	1	2	13	0.17	1	6	23	0.415
gi|112983090|ref|NP_001037664.1|	102	1	4	8	0.187	1	2	7	0.1	1	2	3	0.104
BGIBMGA004175-PA	102	1	4	8	0.187	1	2	7	0.1	1	2	3	0.104
gi|112984362|ref|NP_001037516.1|	104	1	3	9	0.117	1	3	8	0.117	1	3	9	0.117
BGIBMGA004302-PA	104	1	3	9	0.117	1	3	8	0.117	1	3	9	0.117
gi|112982671|ref|NP_001037568.1|	106	1	3	9	0.209	1	3	12	0.281	1	9	20	0.633
BGIBMGA004374-PA	106	1	3	9	0.209	1	3	12	0.281	1	9	20	0.633
gi|112982844|ref|NP_001037135.1|	107	1	8	27	0.264	1	9	26	0.275	1	8	30	0.279
BGIBMGA004375-PA	107	1	8	27	0.264	1	9	26	0.275	1	8	30	0.279
gi|112983556|ref|NP_001036876.1|	109	1	24	54	0.384	1	23	45	0.374	1	18	51	0.257
BGIBMGA004612-PA	109	1	24	54	0.384	1	23	45	0.374	1	18	51	0.257
gi|114052160|ref|NP_001040459.1|	111	1	2	6	0.118	1	2	8	0.118	1	3	12	0.154
BGIBMGA004657-PA	111	1	2	6	0.118	1	2	8	0.118	1	3	12	0.154
gi|114053151|ref|NP_001040123.1|	114	1	2	2	0.095	0.9458	1	1	0.04	1	3	8	0.126
BGIBMGA004824-PA	114	1	2	2	0.095	0.9458	1	1	0.04	1	3	8	0.126
gi|151301141|ref|NP_001093092.1|	12	1	4	10	0.293	0.9926	1	4	0.078	1	4	5	0.284
BGIBMGA000201-PA	12	1	4	10	0.293	0.9926	1	4	0.078	1	4	5	0.284
gi|197209932|ref|NP_001127730.1|	120	1	10	19	0.21	1	5	16	0.131	1	12	37	0.272
BGIBMGA004965-PA	120	1	10	19	0.21	1	5	16	0.131	1	12	37	0.272
gi|114326261|ref|NP_001037408.2|	124	1	4	9	0.075	1	5	12	0.106	1	6	16	0.119
BGIBMGA005177-PA	124	1	4	9	0.075	1	5	12	0.106	1	6	16	0.119
gi|112983080|ref|NP_001037670.1|	125	1	2	7	0.084	1	2	13	0.084	1	2	15	0.084
BGIBMGA005205-PA	125	1	2	7	0.084	1	2	13	0.084	1	2	15	0.084
gi|112983092|ref|NP_001037596.1|	126	1	2	3	0.118	1	2	6	0.118	1	3	9	0.185
BGIBMGA005323-PA	126	1	2	3	0.118	1	2	6	0.118	1	3	9	0.185
gi|154146197|ref|NP_001093086.1|	127	1	2	11	0.088	1	2	6	0.088	1	2	11	0.088
BGIBMGA005328-PA	127	1	2	11	0.088	1	2	6	0.088	1	2	11	0.088
gi|148298726|ref|NP_001091755.1|	128	1	4	7	0.225	1	4	10	0.225	1	6	19	0.396
BGIBMGA005347-PA	128	1	4	7	0.225	1	4	10	0.225	1	6	19	0.396
gi|112983254|ref|NP_001037656.1|	130	1	3	5	0.051	1	3	7	0.051	1	3	4	0.051
BGIBMGA005592-PA	130	1	3	5	0.051	1	3	7	0.051	1	3	4	0.051
gi|114052615|ref|NP_001040547.1|	136	1	2	3	0.163	1	2	4	0.163	1	2	4	0.163
BGIBMGA005853-PA	136	1	2	3	0.163	1	2	4	0.163	1	2	4	0.163
gi|112984164|ref|NP_001037241.1|	137	1	2	6	0.171	1	2	7	0.171	1	2	6	0.171
BGIBMGA005928-PA	137	1	2	6	0.171	1	2	7	0.171	1	2	6	0.171
gi|114052713|ref|NP_001040543.1|	138	1	2	3	0.064	1	2	3	0.064	0.9927	1	2	0.027
BGIBMGA005994-PA	138	1	2	3	0.064	1	2	3	0.064	0.9927	1	2	0.027
gi|112983032|ref|NP_001037075.1|	14	1	11	34	0.442	1	6	23	0.239	1	5	18	0.166
BGIBMGA000475-PA	14	1	11	34	0.442	1	6	23	0.239	1	5	18	0.166
gi|112983262|ref|NP_001037614.1|	140	1	4	9	0.239	0.9926	1	1	0.066	1	3	11	0.188
BGIBMGA006045-PA	140	1	4	9	0.239	0.9926	1	1	0.066	1	3	11	0.188
gi|112983906|ref|NP_001036848.1|	145	1	2	4	0.077	1	2	5	0.062	1	3	4	0.107
BGIBMGA006141-PA	145	1	2	4	0.077	1	2	5	0.062	1	3	4	0.107
gi|114053221|ref|NP_001040289.1|	146	1	11	30	0.507	1	10	22	0.478	1	13	44	0.613
BGIBMGA006158-PA	146	1	11	30	0.507	1	10	22	0.478	1	13	44	0.613
gi|112982792|ref|NP_001036897.1|	15	1	3	5	0.162	1	3	7	0.208	1	3	5	0.193
BGIBMGA000526-PA	15	1	3	5	0.162	1	3	7	0.208	1	3	5	0.193
gi|112984404|ref|NP_001037162.1|	155	1	6	30	0.309	1	7	20	0.343	1	7	34	0.343
BGIBMGA006414-PA	155	1	6	30	0.309	1	7	20	0.343	1	7	34	0.343
gi|114052462|ref|NP_001040245.1|	156	1	2	4	0.043	1	3	6	0.072	1	6	9	0.106
BGIBMGA006507-PA	156	1	2	4	0.043	1	3	6	0.072	1	6	9	0.106
gi|256773186|ref|NP_001157948.1|	157	1	9	15	0.124	1	4	6	0.047	1	6	13	0.071
BGIBMGA006603-PA	157	1	9	15	0.124	1	4	6	0.047	1	6	13	0.071
gi|114052751|ref|NP_001040274.1|	158	1	3	15	0.174	1	2	14	0.127	1	3	13	0.174
BGIBMGA006751-PA	158	1	3	15	0.174	1	2	14	0.127	1	3	13	0.174
gi|112984266|ref|NP_001037229.1|	162	1	6	15	0.134	1	5	13	0.189	1	3	5	0.08
BGIBMGA006835-PA	162	1	6	15	0.134	1	5	13	0.189	1	3	5	0.08
gi|112982855|ref|NP_001037570.1|	165	1	5	10	0.38	1	4	16	0.271	1	5	13	0.326
BGIBMGA006867-PA	165	1	5	10	0.38	1	4	16	0.271	1	5	13	0.326
gi|114051866|ref|NP_001040134.1|	166	1	3	8	0.103	1	2	6	0.069	1	3	5	0.091
BGIBMGA006907-PA	166	1	3	8	0.103	1	2	6	0.069	1	3	5	0.091
gi|112984292|ref|NP_001037225.1|	168	1	4	23	0.381	1	3	17	0.299	1	4	24	0.381
BGIBMGA006986-PA	168	1	4	23	0.381	1	3	17	0.299	1	4	24	0.381
gi|114052783|ref|NP_001040279.1|	171	1	3	7	0.067	1	3	6	0.088	1	4	7	0.069
BGIBMGA007079-PA	171	1	3	7	0.067	1	3	6	0.088	1	4	7	0.069
gi|195963353|ref|NP_001124349.1|	172	1	4	11	0.199	1	4	12	0.199	1	3	11	0.109
BGIBMGA007144-PA	172	1	4	11	0.199	1	4	12	0.199	1	3	11	0.109
gi|114052086|ref|NP_001040208.1|	173	1	3	7	0.096	1	2	3	0.067	1	3	9	0.098
BGIBMGA007268-PA	173	1	3	7	0.096	1	2	3	0.067	1	3	9	0.098
gi|162952033|ref|NP_001106143.1|	174	1	4	23	0.163	1	6	20	0.235	1	4	13	0.16
BGIBMGA007311-PA	174	1	4	23	0.163	1	6	20	0.235	1	4	13	0.16
gi|112983535|ref|NP_001037520.1|	177	1	2	12	0.209	1	2	6	0.209	1	4	15	0.4
BGIBMGA007363-PA	177	1	2	12	0.209	1	2	6	0.209	1	4	15	0.4
gi|112983834|ref|NP_001037293.1|	179	1	2	4	0.067	1	2	4	0.067	1	4	9	0.137
BGIBMGA007410-PA	179	1	2	4	0.067	1	2	4	0.067	1	4	9	0.137
gi|112983802|ref|NP_001037299.1|	180	1	2	10	0.13	0.9926	1	3	0.065	1	2	8	0.13
BGIBMGA007453-PA	180	1	2	10	0.13	0.9926	1	3	0.065	1	2	8	0.13
gi|112982832|ref|NP_001037538.1|	181	1	2	5	0.144	1	6	14	0.338	1	7	17	0.338
BGIBMGA007469-PA	181	1	2	5	0.144	1	6	14	0.338	1	7	17	0.338
gi|112983816|ref|NP_001037386.1|	182	1	5	10	0.196	1	7	16	0.259	1	5	15	0.205
BGIBMGA007490-PA	182	1	5	10	0.196	1	7	16	0.259	1	5	15	0.205
gi|151301209|ref|NP_001093090.1|	185	1	6	19	0.154	1	13	32	0.333	1	18	57	0.437
BGIBMGA007586-PA	185	1	6	19	0.154	1	13	32	0.333	1	18	57	0.437
gi|114050789|ref|NP_001040156.1|	189	1	2	8	0.115	1	3	6	0.148	1	3	4	0.148
BGIBMGA007639-PA	189	1	2	8	0.115	1	3	6	0.148	1	3	4	0.148
gi|112982669|ref|NP_001037564.1|	19	1	13	42	0.425	1	10	37	0.391	1	12	57	0.395
BGIBMGA000867-PA	19	1	13	42	0.425	1	10	37	0.391	1	12	57	0.395
gi|112983954|ref|NP_001037273.1|	190	1	5	13	0.357	1	4	15	0.35	1	3	12	0.301
BGIBMGA007645-PA	190	1	5	13	0.357	1	4	15	0.35	1	3	12	0.301
gi|112983462|ref|NP_001037138.1|	191	1	9	30	0.295	1	9	27	0.239	1	8	24	0.231
BGIBMGA007661-PA	191	1	9	30	0.295	1	9	27	0.239	1	8	24	0.231
gi|153791847|ref|NP_001093284.1|	192	1	3	14	0.222	1	4	19	0.333	1	5	18	0.392
BGIBMGA007701-PA	192	1	3	14	0.222	1	4	19	0.333	1	5	18	0.392
gi|112984070|ref|NP_001037259.1|	193	1	5	21	0.215	1	5	22	0.215	1	6	26	0.26
BGIBMGA007710-PA	193	1	5	21	0.215	1	5	22	0.215	1	6	26	0.26
gi|112983487|ref|NP_001037141.1|	195	1	9	36	0.323	1	8	18	0.28	1	9	22	0.35
BGIBMGA007743-PA	195	1	9	36	0.323	1	8	18	0.28	1	9	22	0.35
gi|112984182|ref|NP_001037239.1|	196	1	4	18	0.389	1	2	7	0.106	1	6	15	0.611
BGIBMGA007795-PA	196	1	4	18	0.389	1	2	7	0.106	1	6	15	0.611
gi|114051325|ref|NP_001040376.1|	199	1	5	10	0.125	1	3	9	0.08	1	3	6	0.082
BGIBMGA007935-PA	199	1	5	10	0.125	1	3	9	0.08	1	3	6	0.082
gi|112983898|ref|NP_001036852.1|	204	1	14	61	0.355	1	16	65	0.383	1	15	48	0.369
BGIBMGA008302-PA	204	1	14	61	0.355	1	16	65	0.383	1	15	48	0.369
gi|114051710|ref|NP_001040326.1|	205	1	8	15	0.358	1	5	8	0.201	1	8	23	0.331
BGIBMGA008312-PA	205	1	8	15	0.358	1	5	8	0.201	1	8	23	0.331
gi|114052613|ref|NP_001040544.1|	21	1	8	19	0.232	1	9	25	0.247	1	9	17	0.247
BGIBMGA000926-PA	21	1	8	19	0.232	1	9	25	0.247	1	9	17	0.247
gi|112984370|ref|NP_001037156.1|	212	1	6	29	0.255	1	6	16	0.255	1	5	29	0.216
BGIBMGA008865-PA	212	1	6	29	0.255	1	6	16	0.255	1	5	29	0.216
gi|112984334|ref|NP_001037215.1|	213	1	3	7	0.154	1	2	7	0.118	1	2	14	0.118
BGIBMGA008881-PA	213	1	3	7	0.154	1	2	7	0.118	1	2	14	0.118
gi|148298732|ref|NP_001091809.1|	219	1	2	4	0.211	1	2	5	0.195	1	3	7	0.293
BGIBMGA009130-PA	219	1	2	4	0.211	1	2	5	0.195	1	3	7	0.293
gi|112983414|ref|NP_001036985.1|	22	1	3	18	0.294	1	4	17	0.374	1	3	18	0.251
BGIBMGA000944-PA	22	1	3	18	0.294	1	4	17	0.374	1	3	18	0.251
gi|112984200|ref|NP_001037237.1|	221	1	3	4	0.216	1	4	10	0.266	1	3	8	0.216
BGIBMGA009208-PA	221	1	3	4	0.216	1	4	10	0.266	1	3	8	0.216
gi|112984112|ref|NP_001037253.1|	223	1	12	40	0.514	1	12	39	0.432	1	13	45	0.498
BGIBMGA009319-PA	223	1	12	40	0.514	1	12	39	0.432	1	13	45	0.498
gi|112984494|ref|NP_001037488.1|	224	1	4	8	0.172	1	3	8	0.141	1	4	25	0.206
BGIBMGA009393-PA	224	1	4	8	0.172	1	3	8	0.141	1	4	25	0.206
gi|114052855|ref|NP_001040541.1|	225	1	2	4	0.137	0.9896	1	3	0.054	0.9934	1	5	0.054
BGIBMGA009671-PA	225	1	2	4	0.137	0.9896	1	3	0.054	0.9934	1	5	0.054
gi|112984274|ref|NP_001037227.1|	229	1	4	12	0.379	1	3	15	0.307	1	3	21	0.329
BGIBMGA009751-PA	229	1	4	12	0.379	1	3	15	0.307	1	3	21	0.329
gi|148298875|ref|NP_001091751.1|	23	1	4	18	0.347	1	4	14	0.347	1	4	16	0.347
BGIBMGA000959-PA	23	1	4	18	0.347	1	4	14	0.347	1	4	16	0.347
gi|114052587|ref|NP_001040258.1|	231	1	4	9	0.16	1	2	6	0.07	1	5	17	0.195
BGIBMGA009841-PA	231	1	4	9	0.16	1	2	6	0.07	1	5	17	0.195
gi|112984216|ref|NP_001037235.1|	232	1	3	8	0.299	1	4	6	0.366	1	3	3	0.299
BGIBMGA009863-PA	232	1	3	8	0.299	1	4	6	0.366	1	3	3	0.299
gi|148298736|ref|NP_001091758.1|	234	1	2	7	0.112	0.9926	1	2	0.062	1	3	9	0.147
gi|148298814|ref|NP_001091759.1|	234	1	2	7	0.112	0.9926	1	2	0.062	1	3	9	0.147
BGIBMGA009900-PA	234	1	2	7	0.112	0.9926	1	2	0.062	1	3	9	0.147
gi|112983932|ref|NP_001037277.1|	240	1	3	9	0.452	1	2	4	0.333	1	4	8	0.548
BGIBMGA010139-PA	240	1	3	9	0.452	1	2	4	0.333	1	4	8	0.548
gi|114052088|ref|NP_001040451.1|	241	1	1	5	0.086	0.9926	1	4	0.086	1	2	10	0.145
BGIBMGA010247-PA	241	1	1	5	0.086	0.9926	1	4	0.086	1	2	10	0.145
gi|112983495|ref|NP_001037144.1|	244	1	8	26	0.495	1	6	21	0.3	1	7	28	0.358
BGIBMGA010571-PA	244	1	8	26	0.495	1	6	21	0.3	1	7	28	0.358
gi|114052545|ref|NP_001040107.1|	246	1	6	14	0.175	1	7	19	0.229	1	8	24	0.253
BGIBMGA010666-PA	246	1	6	14	0.175	1	7	19	0.229	1	8	24	0.253
gi|112984078|ref|NP_001037257.1|	251	1	10	38	0.392	1	10	35	0.429	1	11	49	0.433
BGIBMGA010867-PA	251	1	10	38	0.392	1	10	35	0.429	1	11	49	0.433
gi|112984230|ref|NP_001037233.1|	252	1	3	8	0.216	1	6	21	0.338	1	5	11	0.277
BGIBMGA010970-PA	252	1	3	8	0.216	1	6	21	0.338	1	5	11	0.277
gi|114053109|ref|NP_001040121.1|	253	1	2	4	0.09	1	2	4	0.09	1	2	3	0.09
BGIBMGA011019-PA	253	1	2	4	0.09	1	2	4	0.09	1	2	3	0.09
gi|153791817|ref|NP_001093271.1|	254	1	2	3	0.069	1	3	7	0.091	1	3	5	0.102
BGIBMGA011168-PA	254	1	2	3	0.069	1	3	7	0.091	1	3	5	0.102
gi|114052306|ref|NP_001040466.1|	256	1	5	10	0.073	1	3	8	0.05	1	5	9	0.093
BGIBMGA011218-PA	256	1	5	10	0.073	1	3	8	0.05	1	5	9	0.093
gi|148298648|ref|NP_001091754.1|	257	1	5	18	0.311	1	4	16	0.265	1	4	16	0.265
BGIBMGA011282-PA	257	1	5	18	0.311	1	4	16	0.265	1	4	16	0.265
gi|112984098|ref|NP_001037255.1|	259	1	10	32	0.38	1	9	28	0.342	1	10	34	0.373
BGIBMGA011416-PA	259	1	10	32	0.38	1	9	28	0.342	1	10	34	0.373
gi|112984298|ref|NP_001037223.1|	26	1	3	11	0.314	1	5	14	0.371	1	5	30	0.371
BGIBMGA001106-PA	26	1	3	11	0.314	1	5	14	0.371	1	5	30	0.371
gi|112983904|ref|NP_001037281.1|	260	1	2	7	0.085	1	2	7	0.085	0.9927	1	1	0.077
BGIBMGA011446-PA	260	1	2	7	0.085	1	2	7	0.085	0.9927	1	1	0.077
gi|114053277|ref|NP_001040526.1|	262	1	7	17	0.407	1	8	24	0.538	1	9	45	0.538
BGIBMGA011504-PA	262	1	7	17	0.407	1	8	24	0.538	1	9	45	0.538
gi|112983974|ref|NP_001037410.1|	263	1	2	10	0.231	1	2	9	0.231	1	2	14	0.231
BGIBMGA011581-PA	263	1	2	10	0.231	1	2	9	0.231	1	2	14	0.231
gi|148298667|ref|NP_001091760.1|	264	1	2	9	0.129	1	2	8	0.129	1	2	8	0.129
BGIBMGA011599-PA	264	1	2	9	0.129	1	2	8	0.129	1	2	8	0.129
gi|112984318|ref|NP_001037217.1|	265	1	4	12	0.202	1	6	25	0.377	1	7	46	0.437
BGIBMGA011620-PA	265	1	4	12	0.202	1	6	25	0.377	1	7	46	0.437
gi|163838684|ref|NP_001106225.1|	268	1	5	9	0.149	1	2	5	0.046	1	6	17	0.208
BGIBMGA011710-PA	268	1	5	9	0.149	1	2	5	0.046	1	6	17	0.208
gi|124430723|ref|NP_001037582.1|	269	1	3	4	0.071	1	3	6	0.078	1	8	24	0.204
BGIBMGA011746-PA	269	1	3	4	0.071	1	3	6	0.078	1	8	24	0.204
gi|114052242|ref|NP_001040131.1|	271	1	4	8	0.205	1	2	4	0.079	1	3	8	0.114
BGIBMGA011819-PA	271	1	4	8	0.205	1	2	4	0.079	1	3	8	0.114
gi|112982910|ref|NP_001037680.1|	273	1	2	4	0.323	1	2	5	0.323	0.9999	2	3	0.323
BGIBMGA011948-PA	273	1	2	4	0.323	1	2	5	0.323	0.9999	2	3	0.323
gi|114053253|ref|NP_001040525.1|	278	1	3	9	0.071	1	2	9	0.051	1	2	5	0.058
BGIBMGA012298-PA	278	1	3	9	0.071	1	2	9	0.051	1	2	5	0.058
gi|114051313|ref|NP_001040109.1|	28	1	8	9	0.168	1	4	8	0.095	1	3	8	0.075
BGIBMGA001206-PA	28	1	8	9	0.168	1	4	8	0.095	1	3	8	0.075
gi|112984422|ref|NP_001037165.1|	280	1	5	13	0.203	1	4	20	0.166	1	5	28	0.203
BGIBMGA012414-PA	280	1	5	13	0.203	1	4	20	0.166	1	5	28	0.203
gi|112983418|ref|NP_001036970.1|	284	1	3	6	0.105	0.9452	1	2	0.034	1	6	10	0.198
BGIBMGA012560-PA	284	1	3	6	0.105	0.9452	1	2	0.034	1	6	10	0.198
gi|112984022|ref|NP_001037265.1|	285	1	9	42	0.371	1	10	35	0.397	1	12	55	0.454
BGIBMGA012626-PA	285	1	9	42	0.371	1	10	35	0.397	1	12	55	0.454
gi|112983370|ref|NP_001037628.1|	287	1	5	19	0.128	1	4	15	0.103	1	3	6	0.082
BGIBMGA012687-PA	287	1	5	19	0.128	1	4	15	0.103	1	3	6	0.082
gi|112983228|ref|NP_001037658.1|	292	1	8	14	0.089	1	8	18	0.092	1	11	25	0.14
BGIBMGA012851-PA	292	1	8	14	0.089	1	8	18	0.092	1	11	25	0.14
gi|219362829|ref|NP_001136443.1|	293	1	31	70	0.228	1	24	47	0.18	1	21	47	0.156
BGIBMGA012935-PA	293	1	31	70	0.228	1	24	47	0.18	1	21	47	0.156
gi|148298685|ref|NP_001091766.1|	294	1	7	14	0.236	1	8	18	0.313	1	5	7	0.179
BGIBMGA013021-PA	294	1	7	14	0.236	1	8	18	0.313	1	5	7	0.179
gi|114050749|ref|NP_001040108.1|	299	1	4	5	0.075	1	5	10	0.119	1	9	21	0.179
BGIBMGA013116-PA	299	1	4	5	0.075	1	5	10	0.119	1	9	21	0.179
gi|112983696|ref|NP_001037323.1|	309	1	2	5	0.122	0.92	1	1	0.056	1	3	9	0.111
BGIBMGA013464-PA	309	1	2	5	0.122	0.92	1	1	0.056	1	3	9	0.111
gi|114051097|ref|NP_001040398.1|	311	1	2	4	0.192	1	3	6	0.263	1	2	9	0.192
BGIBMGA013511-PA	311	1	2	4	0.192	1	3	6	0.263	1	2	9	0.192
gi|118918433|ref|NP_001073120.1|	313	1	2	3	0.185	0.9918	1	3	0.084	0.9934	1	1	0.084
BGIBMGA013680-PA	313	1	2	3	0.185	0.9918	1	3	0.084	0.9934	1	1	0.084
gi|168823411|ref|NP_001108339.1|	315	1	5	9	0.103	1	5	8	0.1	0.9759	1	2	0.018
BGIBMGA013812-PA	315	1	5	9	0.103	1	5	8	0.1	0.9759	1	2	0.018
gi|114051740|ref|NP_001040428.1|	316	1	3	9	0.115	1	2	6	0.084	1	4	15	0.162
BGIBMGA013965-PA	316	1	3	9	0.115	1	2	6	0.084	1	4	15	0.162
gi|114051191|ref|NP_001040386.1|	318	1	2	2	0.196	0.9694	1	1	0.095	1	7	14	0.627
BGIBMGA014087-PA	318	1	2	2	0.196	0.9694	1	1	0.095	1	7	14	0.627
gi|112982998|ref|NP_001037084.1|	32	1	2	4	0.214	0.9926	1	3	0.091	1	2	3	0.156
BGIBMGA001307-PA	32	1	2	4	0.214	0.9926	1	3	0.091	1	2	3	0.156
BGIBMGA001549-PA	329-1	1	3	9	0.407	1	4	14	0.51	0.9996	2	8	0.222
gi|112983984|ref|NP_001036839.1|	329-1	1	3	9	0.407	1	4	14	0.51	0.9996	2	8	0.222
gi|114050771|ref|NP_001040154.1|	33	1	3	7	0.161	1	2	5	0.114	1	2	7	0.114
BGIBMGA001323-PA	33	1	3	7	0.161	1	2	5	0.114	1	2	7	0.114
gi|112982828|ref|NP_001036892.1|	331-1	1	25	83	0.445	1	23	78	0.411	1	25	90	0.442
BGIBMGA002381-PA	331-1	1	25	83	0.445	1	23	78	0.411	1	25	90	0.442
gi|112984012|ref|NP_001036837.1|	331-2	1	21	106	0.347	1	22	67	0.348	1	20	67	0.295
BGIBMGA007950-PA	331-2	1	21	106	0.347	1	22	67	0.348	1	20	67	0.295
gi|148298752|ref|NP_001091764.1|	334-2	1	4	14	0.183	1	8	20	0.359	1	9	13	0.385
BGIBMGA013201-PA	334-2	1	4	14	0.183	1	8	20	0.359	1	9	13	0.385
gi|112983246|ref|NP_001037010.1|	339-1	1	4	7	0.218	1	5	9	0.337	1	3	8	0.188
BGIBMGA005115-PA	339-1	1	4	7	0.218	1	5	9	0.337	1	3	8	0.188
gi|115345341|ref|NP_001041703.1|	349-1	1	12	36	0.448	1	10	24	0.364	1	9	27	0.392
BGIBMGA007477-PA	349-1	1	12	36	0.448	1	10	24	0.364	1	9	27	0.392
gi|114052162|ref|NP_001040460.1|	35	1	2	6	0.141	1	2	9	0.141	1	2	6	0.141
BGIBMGA001395-PA	35	1	2	6	0.141	1	2	9	0.141	1	2	6	0.141
gi|237648984|ref|NP_001153669.1|	355-1	1	7	49	0.524	1	6	53	0.515	1	6	72	0.515
BGIBMGA009647-PA	355-1	1	7	49	0.524	1	6	53	0.515	1	6	72	0.515
BGIBMGA014580-PA	355-1	1	7	49	0.524	1	6	53	0.515	1	6	72	0.515
BGIBMGA010130-PA	356-1	1	8	30	0.262	0.9997	8	1	0.309	1	7	2	0.241
gi|112983958|ref|NP_001036841.1|	356-1	1	8	30	0.262	0.9997	8	1	0.309	1	7	2	0.241
gi|153791739|ref|NP_001093279.1|	361-1	1	3	10	0.24	1	2	7	0.184	1	3	14	0.263
BGIBMGA011936-PA	361-1	1	3	10	0.24	1	2	7	0.184	1	3	14	0.263
gi|114052072|ref|NP_001040450.1|	364-1	1	16	59	0.446	1	16	65	0.474	1	13	64	0.343
gi|115345328|ref|NP_001041705.1|	364-1	1	16	59	0.446	1	16	65	0.474	1	13	64	0.343
BGIBMGA012549-PA	364-1	1	16	59	0.446	1	16	65	0.474	1	13	64	0.343
BGIBMGA012555-PA	364-1	1	16	59	0.446	1	16	65	0.474	1	13	64	0.343
gi|114053181|ref|NP_001040529.1|	367-1	0.9998	3	16	0.233	1	3	13	0.256	1	4	6	0.31
BGIBMGA013449-PA	367-1	0.9998	3	16	0.233	1	3	13	0.256	1	4	6	0.31
BGIBMGA014579-PA	367-2	0.9893	3	7	0.315	0.4881	2	2	0.258	1	3	12	0.315
BGIBMGA014581-PA	367-2	0.9893	3	7	0.315	0.4881	2	2	0.258	1	3	12	0.315
gi|237648978|ref|NP_001153666.1|	367-2	0.9893	3	7	0.315	0.4881	2	2	0.258	1	3	12	0.315
gi|112982861|ref|NP_001037111.1|	368-1	1	5	13	0.362	1	6	16	0.414	1	4	16	0.289
BGIBMGA013792-PA	368-1	1	5	13	0.362	1	6	16	0.414	1	4	16	0.289
gi|112984008|ref|NP_001037267.1|	37	1	6	26	0.609	1	4	25	0.421	1	5	32	0.602
BGIBMGA001483-PA	37	1	6	26	0.609	1	4	25	0.421	1	5	32	0.602
gi|114052589|ref|NP_001040482.1|	370-1	1	4	8	0.127	0.999	2	5	0.068	1	6	11	0.192
BGIBMGA014589-PA	370-1	1	4	8	0.127	0.999	2	5	0.068	1	6	11	0.192
gi|112983564|ref|NP_001037356.1|	38	1	3	4	0.087	1	8	19	0.199	1	11	19	0.308
BGIBMGA001490-PA	38	1	3	4	0.087	1	8	19	0.199	1	11	19	0.308
gi|148298719|ref|NP_001091752.1|	4	1	4	10	0.209	1	7	17	0.358	1	3	10	0.201
BGIBMGA000066-PA	4	1	4	10	0.209	1	7	17	0.358	1	3	10	0.201
gi|112982800|ref|NP_001037129.1|	41	1	18	71	0.421	1	16	68	0.355	1	16	86	0.36
BGIBMGA001800-PA	41	1	18	71	0.421	1	16	68	0.355	1	16	86	0.36
gi|112983527|ref|NP_001037522.1|	413	0.9999	2	7	0.13	1	3	9	0.203	1	4	14	0.29
BGIBMGA001043-PA	413	0.9999	2	7	0.13	1	3	9	0.203	1	4	14	0.29
gi|114051397|ref|NP_001040370.1|	415	0.9999	2	5	0.284	0.9926	1	4	0.168	1	2	6	0.284
BGIBMGA004661-PA	415	0.9999	2	5	0.284	0.9926	1	4	0.168	1	2	6	0.284
gi|114052967|ref|NP_001040119.1|	418	0.9999	2	3	0.058	1	2	3	0.056	1	4	6	0.11
BGIBMGA006749-PA	418	0.9999	2	3	0.058	1	2	3	0.056	1	4	6	0.11
gi|114052504|ref|NP_001040344.1|	421	0.9999	2	4	0.09	0.9926	1	2	0.056	0.9934	1	5	0.056
BGIBMGA009562-PA	421	0.9999	2	4	0.09	0.9926	1	2	0.056	0.9934	1	5	0.056
gi|114052677|ref|NP_001040269.1|	429	0.9998	2	4	0.047	1	3	9	0.107	1	5	12	0.154
BGIBMGA012485-PA	429	0.9998	2	4	0.047	1	3	9	0.107	1	5	12	0.154
gi|114050917|ref|NP_001040414.1|	434-1	0.9992	2	5	0.082	0.9967	2	5	0.082	0.9942	2	8	0.082
BGIBMGA007360-PA	434-1	0.9992	2	5	0.082	0.9967	2	5	0.082	0.9942	2	8	0.082
gi|114052278|ref|NP_001040233.1|	44	1	13	47	0.289	1	15	57	0.3	1	13	52	0.28
BGIBMGA001853-PA	44	1	13	47	0.289	1	15	57	0.3	1	13	52	0.28
gi|112982906|ref|NP_001036922.1|	467	0.9932	1	3	0.037	0.9926	1	3	0.037	0.9934	1	1	0.037
BGIBMGA001458-PA	467	0.9932	1	3	0.037	0.9926	1	3	0.037	0.9934	1	1	0.037
gi|112984158|ref|NP_001037245.1|	49	1	3	8	0.109	0.9926	1	3	0.092	1	3	8	0.109
BGIBMGA001991-PA	49	1	3	8	0.109	0.9926	1	3	0.092	1	3	8	0.109
gi|148298816|ref|NP_001091810.1|	494	0.9932	1	1	0.041	0.9918	1	1	0.041	1	2	2	0.08
BGIBMGA005560-PA	494	0.9932	1	1	0.041	0.9918	1	1	0.041	1	2	2	0.08
gi|112983408|ref|NP_001037632.1|	496	0.9932	1	2	0.144	0.9926	1	2	0.144	0.9995	2	3	0.247
BGIBMGA006209-PA	496	0.9932	1	2	0.144	0.9926	1	2	0.144	0.9995	2	3	0.247
gi|114053251|ref|NP_001040524.1|	497	0.9932	1	3	0.07	0.9918	1	2	0.07	1	2	3	0.199
BGIBMGA006631-PA	497	0.9932	1	3	0.07	0.9918	1	2	0.07	1	2	3	0.199
gi|112984100|ref|NP_001037430.1|	499	0.9932	1	3	0.049	0.9926	1	2	0.049	1	2	5	0.069
BGIBMGA007072-PA	499	0.9932	1	3	0.049	0.9926	1	2	0.049	1	2	5	0.069
gi|112982996|ref|NP_001037083.1|	50	1	8	23	0.415	1	3	10	0.2	1	5	12	0.318
BGIBMGA002186-PA	50	1	8	23	0.415	1	3	10	0.2	1	5	12	0.318
gi|112984128|ref|NP_001037249.1|	507	0.9932	1	2	0.2	0.9694	1	1	0.1	1	2	3	0.278
BGIBMGA008903-PA	507	0.9932	1	2	0.2	0.9694	1	1	0.1	1	2	3	0.278
gi|112983314|ref|NP_001037618.1|	51	1	2	3	0.099	1	4	7	0.188	1	3	9	0.15
BGIBMGA002209-PA	51	1	2	3	0.099	1	4	7	0.188	1	3	9	0.15
gi|148298717|ref|NP_001091828.1|	52	1	3	10	0.086	1	5	9	0.149	1	4	9	0.116
BGIBMGA002241-PA	52	1	3	10	0.086	1	5	9	0.149	1	4	9	0.116
gi|114052793|ref|NP_001040276.1|	527	0.9932	1	5	0.092	1	2	6	0.154	0.9934	1	5	0.092
BGIBMGA011920-PA	527	0.9932	1	5	0.092	1	2	6	0.154	0.9934	1	5	0.092
gi|114052609|ref|NP_001040261.1|	54	1	2	5	0.187	0.9882	1	7	0.037	1	2	13	0.187
BGIBMGA002309-PA	54	1	2	5	0.187	0.9882	1	7	0.037	1	2	13	0.187
gi|114050993|ref|NP_001040146.1|	542	0.9932	1	2	0.058	1	3	5	0.14	0.9999	2	4	0.086
BGIBMGA013898-PA	542	0.9932	1	2	0.058	1	3	5	0.14	0.9999	2	4	0.086
gi|114052665|ref|NP_001040266.1|	543	0.9932	1	4	0.073	0.9926	1	1	0.073	1	2	7	0.126
BGIBMGA014129-PA	543	0.9932	1	4	0.073	0.9926	1	1	0.073	1	2	7	0.126
gi|114050941|ref|NP_001040329.1|	566	0.9925	1	4	0.09	0.9506	1	1	0.09	0.9998	2	3	0.139
gi|160333595|ref|NP_001103774.1|	566	0.9925	1	4	0.09	0.9506	1	1	0.09	0.9998	2	3	0.139
BGIBMGA013777-PA	566	0.9925	1	4	0.09	0.9506	1	1	0.09	0.9998	2	3	0.139
gi|160333413|ref|NP_001103763.1|	568	0.9919	1	2	0.049	0.9926	1	3	0.049	0.9934	1	2	0.049
BGIBMGA000062-PA	568	0.9919	1	2	0.049	0.9926	1	3	0.049	0.9934	1	2	0.049
gi|114050793|ref|NP_001040405.1|	573	0.9919	1	3	0.118	0.9652	1	2	0.118	0.9927	1	3	0.118
BGIBMGA004573-PA	573	0.9919	1	3	0.118	0.9652	1	2	0.118	0.9927	1	3	0.118
gi|163838674|ref|NP_001106217.1|	574	0.9919	1	3	0.022	0.9882	1	3	0.022	0.9994	2	2	0.049
BGIBMGA004822-PA	574	0.9919	1	3	0.022	0.9882	1	3	0.022	0.9994	2	2	0.049
gi|112983782|ref|NP_001037301.1|	58	1	4	9	0.333	1	2	9	0.091	1	5	13	0.394
BGIBMGA002429-PA	58	1	4	9	0.333	1	2	9	0.091	1	5	13	0.394
gi|114052605|ref|NP_001040484.1|	585	0.9912	1	1	0.038	1	2	3	0.079	1	3	4	0.111
BGIBMGA010794-PA	585	0.9912	1	1	0.038	1	2	3	0.079	1	3	4	0.111
gi|163838694|ref|NP_001106230.1|	595	0.9892	1	4	0.052	0.9904	1	6	0.052	0.9927	1	4	0.052
BGIBMGA011618-PA	595	0.9892	1	4	0.052	0.9904	1	6	0.052	0.9927	1	4	0.052
gi|112984352|ref|NP_001037209.1|	598	0.9885	1	5	0.082	1	2	3	0.218	0.9934	1	3	0.129
BGIBMGA001471-PA	598	0.9885	1	5	0.082	1	2	3	0.218	0.9934	1	3	0.129
gi|114053173|ref|NP_001040506.1|	603	0.9878	1	1	0.067	0.9889	1	1	0.067	0.9995	1	3	0.067
BGIBMGA004881-PA	603	0.9878	1	1	0.067	0.9889	1	1	0.067	0.9995	1	3	0.067
gi|114051528|ref|NP_001040354.1|	606	0.9865	1	3	0.066	0.9904	1	2	0.066	1	2	8	0.145
BGIBMGA001806-PA	606	0.9865	1	3	0.066	0.9904	1	2	0.066	1	2	8	0.145
gi|112982681|ref|NP_001036911.1|	617	0.9818	1	3	0.021	0.9926	1	4	0.021	1	2	6	0.037
BGIBMGA010129-PA	617	0.9818	1	3	0.021	0.9926	1	4	0.021	1	2	6	0.037
gi|114053275|ref|NP_001040523.1|	624	0.9798	1	2	0.067	1	2	4	0.128	1	3	6	0.128
BGIBMGA006975-PA	624	0.9798	1	2	0.067	1	2	4	0.128	1	3	6	0.128
gi|114052488|ref|NP_001040507.1|	636	0.9694	1	1	0.04	0.9926	1	2	0.04	1	2	4	0.066
BGIBMGA011922-PA	636	0.9694	1	1	0.04	0.9926	1	2	0.04	1	2	4	0.066
gi|112982865|ref|NP_001037108.1|	642	0.9597	1	4	0.103	1	2	2	0.198	0.9921	1	1	0.198
BGIBMGA002981-PA	642	0.9597	1	4	0.103	1	2	2	0.198	0.9921	1	1	0.198
gi|112984306|ref|NP_001037221.1|	65	1	4	12	0.18	1	3	10	0.135	1	3	12	0.18
BGIBMGA002572-PA	65	1	4	12	0.18	1	3	10	0.135	1	3	12	0.18
gi|148298804|ref|NP_001091753.1|	659	0.9465	1	3	0.125	1	2	5	0.135	1	2	2	0.135
BGIBMGA010487-PA	659	0.9465	1	3	0.125	1	2	5	0.135	1	2	2	0.135
gi|114052334|ref|NP_001040510.1|	666	0.9222	1	2	0.049	1	5	7	0.19	1	4	9	0.18
BGIBMGA004891-PA	666	0.9222	1	2	0.049	1	5	7	0.19	1	4	9	0.18
gi|160333861|ref|NP_001037048.1|	69	1	4	14	0.233	1	3	12	0.137	1	4	14	0.178
BGIBMGA002811-PA	69	1	4	14	0.233	1	3	12	0.137	1	4	14	0.178
gi|148298861|ref|NP_001091799.1|	70	1	6	9	0.118	1	3	7	0.062	1	5	10	0.145
BGIBMGA002814-PA	70	1	6	9	0.118	1	3	7	0.062	1	5	10	0.145
gi|114052230|ref|NP_001040132.1|	73	1	3	7	0.066	1	2	8	0.046	1	9	25	0.188
BGIBMGA002967-PA	73	1	3	7	0.066	1	2	8	0.046	1	9	25	0.188
gi|148298654|ref|NP_001091757.1|	75	1	2	4	0.196	1	2	2	0.123	1	3	8	0.24
BGIBMGA003004-PA	75	1	2	4	0.196	1	2	2	0.123	1	3	8	0.24
gi|114052034|ref|NP_001040204.1|	76	1	3	9	0.189	1	2	6	0.145	1	2	5	0.1
BGIBMGA003028-PA	76	1	3	9	0.189	1	2	6	0.145	1	2	5	0.1
gi|255652881|ref|NP_001157381.1|	78	1	2	5	0.086	0.9918	1	2	0.051	0.9998	2	3	0.08
BGIBMGA003153-PA	78	1	2	5	0.086	0.9918	1	2	0.051	0.9998	2	3	0.08
gi|112983736|ref|NP_001037376.1|	79	1	5	13	0.164	1	7	23	0.224	1	7	19	0.207
BGIBMGA003186-PA	79	1	5	13	0.164	1	7	23	0.224	1	7	19	0.207
gi|112982735|ref|NP_001037123.1|	82	1	11	67	0.608	1	10	56	0.547	1	10	63	0.519
BGIBMGA003309-PA	82	1	11	67	0.608	1	10	56	0.547	1	10	63	0.519
gi|112983523|ref|NP_001037147.1|	84	1	6	33	0.318	1	6	24	0.295	1	6	37	0.295
BGIBMGA003337-PA	84	1	6	33	0.318	1	6	24	0.295	1	6	37	0.295
gi|112984034|ref|NP_001037263.1|	86	1	9	35	0.462	1	11	30	0.587	1	9	37	0.466
BGIBMGA003397-PA	86	1	9	35	0.462	1	11	30	0.587	1	9	37	0.466
gi|112983886|ref|NP_001036853.1|	87	1	8	20	0.401	1	9	25	0.401	1	7	17	0.275
BGIBMGA003475-PA	87	1	8	20	0.401	1	9	25	0.401	1	7	17	0.275
gi|112983938|ref|NP_001037404.1|	89	1	2	3	0.065	1	4	6	0.112	1	5	6	0.133
BGIBMGA003669-PA	89	1	2	3	0.065	1	4	6	0.112	1	5	6	0.133
gi|112983562|ref|NP_001037153.1|	92	1	7	18	0.336	1	4	14	0.195	1	9	25	0.4
BGIBMGA003726-PA	92	1	7	18	0.336	1	4	14	0.195	1	9	25	0.4
gi|151301000|ref|NP_001093077.1|	94	1	2	7	0.205	1	2	10	0.205	1	4	14	0.333
BGIBMGA003923-PA	94	1	2	7	0.205	1	2	10	0.205	1	4	14	0.333
gi|112983862|ref|NP_001037388.1|	95	1	3	10	0.107	1	3	10	0.097	1	3	14	0.107
BGIBMGA003972-PA	95	1	3	10	0.107	1	3	10	0.097	1	3	14	0.107
gi|112983546|ref|NP_001037150.1|	97	1	4	8	0.287	1	3	8	0.238	1	4	16	0.335
BGIBMGA003978-PA	97	1	4	8	0.287	1	3	8	0.238	1	4	16	0.335
gi|114051229|ref|NP_001040321.1|	99	1	3	4	0.154	1	3	10	0.154	1	3	4	0.154
BGIBMGA004038-PA	99	1	3	4	0.154	1	3	10	0.154	1	3	4	0.154
gi|114053007|ref|NP_001040540.1|	218	1	2	6	0.083	0.9926	1	2	0.062
BGIBMGA009052-PA	218	1	2	6	0.083	0.9926	1	2	0.062
gi|112983659|ref|NP_001037337.1|	464	0.9932	1	5	0.043	1	2	4	0.099
BGIBMGA001107-PA	464	0.9932	1	5	0.043	1	2	4	0.099
gi|160333873|ref|NP_001103784.1|	621	0.9805	1	1	0.059	0.9904	1	3	0.059
BGIBMGA009845-PA	621	0.9805	1	1	0.059	0.9904	1	3	0.059
gi|153792114|ref|NP_001093267.1|	668	0.9186	1	2	0.049	0.9852	1	3	0.049
BGIBMGA013260-PA	668	0.9186	1	2	0.049	0.9852	1	3	0.049
BGIBMGA013261-PA	668	0.9186	1	2	0.049	0.9852	1	3	0.049
gi|112983942|ref|NP_001037275.1|	116	1	2	5	0.134					0.9993	2	2	0.202
BGIBMGA004905-PA	116	1	2	5	0.134					0.9993	2	2	0.202
gi|114051368|ref|NP_001040368.1|	194	1	3	4	0.212					1	3	4	0.192
BGIBMGA007712-PA	194	1	3	4	0.212					1	3	4	0.192
gi|114051914|ref|NP_001040193.1|	217	1	2	4	0.044					1	5	10	0.116
BGIBMGA009018-PA	217	1	2	4	0.044					1	5	10	0.116
gi|112983948|ref|NP_001036845.1|	24	1	3	3	0.049					1	5	11	0.077
BGIBMGA001084-PA	24	1	3	3	0.049					1	5	11	0.077
gi|112983576|ref|NP_001037351.1|	258	1	2	3	0.101					1	2	4	0.101
BGIBMGA011344-PA	258	1	2	3	0.101					1	2	4	0.101
gi|112983124|ref|NP_001037660.1|	291	1	2	6	0.114					0.9934	1	8	0.063
BGIBMGA012833-PA	291	1	2	6	0.114					0.9934	1	8	0.063
gi|114052210|ref|NP_001040464.1|	3	1	2	3	0.106					0.9103	1	4	0.048
BGIBMGA000064-PA	3	1	2	3	0.106					0.9103	1	4	0.048
gi|114051013|ref|NP_001040399.1|	341-1	1	4	10	0.221					1	3	6	0.173
gi|148298806|ref|NP_001091756.1|	341-1	1	4	10	0.221					1	3	6	0.173
BGIBMGA005550-PA	341-1	1	4	10	0.221					1	3	6	0.173
BGIBMGA009648-PA	341-1	1	4	10	0.221					1	3	6	0.173
gi|112983924|ref|NP_001037279.1|	431	0.9997	2	3	0.304					0.9999	2	2	0.143
BGIBMGA004911-PA	431	0.9997	2	3	0.304					0.9999	2	2	0.143
gi|112983598|ref|NP_001037345.1|	432	0.9997	2	2	0.043					1	4	5	0.093
BGIBMGA006777-PA	432	0.9997	2	2	0.043					1	4	5	0.093
gi|148298873|ref|NP_001091776.1|	439	0.9995	2	3	0.05					1	2	3	0.048
BGIBMGA004993-PA	439	0.9995	2	3	0.05					1	2	3	0.048
gi|114051447|ref|NP_001040366.1|	450	0.999	2	2	0.061					1	3	5	0.09
BGIBMGA011131-PA	450	0.999	2	2	0.061					1	3	5	0.09
gi|114052691|ref|NP_001040270.1|	480	0.9932	2	2	0.104					0.9995	2	4	0.104
BGIBMGA003597-PA	480	0.9932	2	2	0.104					0.9995	2	4	0.104
gi|269959180|ref|NP_001161754.1|	498	0.9932	1	2	0.016					0.9934	1	1	0.016
BGIBMGA006878-PA	498	0.9932	1	2	0.016					0.9934	1	1	0.016
gi|114053249|ref|NP_001040286.1|	506	0.9932	1	1	0.069					1	3	3	0.095
BGIBMGA008542-PA	506	0.9932	1	1	0.069					1	3	3	0.095
gi|114051594|ref|NP_001040168.1|	522	0.9932	1	2	0.075					0.9849	1	1	0.075
BGIBMGA010943-PA	522	0.9932	1	2	0.075					0.9849	1	1	0.075
gi|114051027|ref|NP_001040139.1|	533	0.9932	1	1	0.096					0.9921	1	2	0.057
BGIBMGA012859-PA	533	0.9932	1	1	0.096					0.9921	1	2	0.057
gi|114051465|ref|NP_001040297.1|	555	0.9925	1	2	0.048					0.9836	1	3	0.048
BGIBMGA004377-PA	555	0.9925	1	2	0.048					0.9836	1	3	0.048
gi|134948671|ref|NP_001077096.1|	577	0.9919	1	3	0.083					1	3	5	0.349
BGIBMGA010723-PA	577	0.9919	1	3	0.083					1	3	5	0.349
gi|114051764|ref|NP_001040429.1|	580	0.9912	1	2	0.032					0.9677	1	1	0.032
BGIBMGA003196-PA	580	0.9912	1	2	0.032					0.9677	1	1	0.032
gi|114053021|ref|NP_001040336.1|	590	0.9905	1	1	0.027					1	2	2	0.088
BGIBMGA012151-PA	590	0.9905	1	1	0.027					1	2	2	0.088
gi|114051277|ref|NP_001040383.1|	605	0.9878	1	1	0.031					1	2	3	0.058
BGIBMGA009554-PA	605	0.9878	1	1	0.031					1	2	3	0.058
gi|112983458|ref|NP_001036889.1|	614	0.9832	1	2	0.021					0.9921	1	1	0.021
BGIBMGA001926-PA	614	0.9832	1	2	0.021					0.9921	1	1	0.021
gi|114051115|ref|NP_001040393.1|	62	1	4	11	0.325					1	3	4	0.278
BGIBMGA002559-PA	62	1	4	11	0.325					1	3	4	0.278
gi|114052454|ref|NP_001040478.1|	620	0.9805	1	2	0.069					0.9823	1	3	0.069
BGIBMGA007267-PA	620	0.9805	1	2	0.069					0.9823	1	3	0.069
BGIBMGA006011-PA	630	0.9766	1	1	0.017					0.9995	2	3	0.032
BGIBMGA006013-PA	630	0.9766	1	1	0.017					0.9995	2	3	0.032
gi|112983332|ref|NP_001037648.1|	631	0.9766	1	2	0.036					1	3	5	0.116
BGIBMGA006462-PA	631	0.9766	1	2	0.036					1	3	5	0.116
gi|114050729|ref|NP_001040138.1|	637	0.9655	1	1	0.021					1	2	3	0.064
BGIBMGA013964-PA	637	0.9655	1	1	0.021					1	2	3	0.064
gi|160333253|ref|NP_001103813.1|	157					1	3	3	0.04	1	5	10	0.071
BGIBMGA004315-PA	157					1	3	3	0.04	1	5	10	0.071
gi|148298800|ref|NP_001091831.1|	200					1	4	6	0.134	1	5	9	0.152
BGIBMGA005493-PA	200					1	4	6	0.134	1	5	9	0.152
gi|114052170|ref|NP_001040517.1|	346					1	2	3	0.131	1	2	2	0.155
BGIBMGA009830-PA	346					1	2	3	0.131	1	2	2	0.155
gi|112984002|ref|NP_001037414.1|	397					1	4	6	0.083	1	7	19	0.147
BGIBMGA011521-PA	397					1	4	6	0.083	1	7	19	0.147
gi|153792609|ref|NP_001093277.1|	562-1					1	3	5	0.147	1	3	3	0.135
gi|160333857|ref|NP_001103783.1|	562-1					1	3	5	0.147	1	3	3	0.135
BGIBMGA001584-PA	562-2					1	1	0		1	1	0
gi|160333851|ref|NP_001103782.1|	562-2					1	1	0		1	1	0
gi|114050831|ref|NP_001040160.1|	204					0.9999	2	2	0.032	1	3	3	0.059
BGIBMGA005628-PA	204					0.9999	2	2	0.032	1	3	3	0.059
gi|114053073|ref|NP_001040536.1|	117					0.9994	2	2	0.134	1	2	4	0.074
BGIBMGA003009-PA	117					0.9994	2	2	0.134	1	2	4	0.074
gi|164448660|ref|NP_001106742.1|	153					0.999	2	2	0.217	1	2	5	0.217
BGIBMGA004231-PA	153					0.999	2	2	0.217	1	2	5	0.217
gi|112983096|ref|NP_001037054.1|	13					0.9926	1	2	0.032	1	2	4	0.048
BGIBMGA000292-PA	13					0.9926	1	2	0.032	1	2	4	0.048
gi|151301059|ref|NP_001093091.1|	369					0.9926	1	1	0.099	1	2	6	0.193
BGIBMGA010588-PA	369					0.9926	1	1	0.099	1	2	6	0.193
gi|114053001|ref|NP_001040334.1|	625					1	2	4	0.04	0.9934	1	1	0.023
BGIBMGA002004-PA	625					1	2	4	0.04	0.9934	1	1	0.023
gi|112983926|ref|NP_001037402.1|	211					0.9918	1	2	0.045	1	3	6	0.113
BGIBMGA005812-PA	211					0.9918	1	2	0.045	1	3	6	0.113
gi|114053191|ref|NP_001040293.1|	279					0.9918	1	1	0.019	1	3	3	0.049
BGIBMGA007637-PA	279					0.9918	1	1	0.019	1	3	3	0.049
gi|166706856|ref|NP_001098066.2|	575					0.9911	1	1	0.017	0.9999	2	2	0.028
BGIBMGA010644-PA	575					0.9911	1	1	0.017	0.9999	2	2	0.028
gi|114053067|ref|NP_001040505.1|	700					0.9904	1	1	0.095	0.9934	1	3	0.095
BGIBMGA013190-PA	700					0.9904	1	1	0.095	0.9934	1	3	0.095
gi|114052258|ref|NP_001040468.1|	103	1	2	3	0.11
BGIBMGA004218-PA	103	1	2	3	0.11
gi|187281652|ref|NP_001119721.1|	133	1	5	10	0.121
BGIBMGA005696-PA	133	1	5	10	0.121
gi|164448668|ref|NP_001106746.1|	529	0.9932	1	2	0.027
BGIBMGA012462-PA	529	0.9932	1	2	0.027
gi|163838696|ref|NP_001106231.1|	544	0.9932	1	4	0.13
BGIBMGA014208-PA	544	0.9932	1	4	0.13
gi|114052412|ref|NP_001040244.1|	629	0.9779	1	2	0.103
BGIBMGA011783-PA	629	0.9779	1	2	0.103
gi|112983416|ref|NP_001036972.1|	406					0.9999	2	3	0.125
BGIBMGA006257-PA	406					0.9999	2	3	0.125
gi|148298845|ref|NP_001091768.1|	410-1					0.9999	2	4	0.323
BGIBMGA010396-PA	410-1					0.9999	2	4	0.323
gi|112982970|ref|NP_001037586.1|	421					0.9956	2	2	0.139
BGIBMGA000367-PA	421					0.9956	2	2	0.139
gi|114051309|ref|NP_001040379.1|	551					0.9904	1	2	0.068
BGIBMGA012674-PA	551					0.9904	1	2	0.068
gi|114052671|ref|NP_001040542.1|	154									1	2	2	0.038
gi|160333278|ref|NP_001103816.1|	154									1	2	2	0.038
BGIBMGA004276-PA	154									1	2	2	0.038
BGIBMGA004277-PA	154									1	2	2	0.038
gi|162462676|ref|NP_001104834.1|	244									1	4	4	0.072
BGIBMGA006837-PA	244									1	4	4	0.072
gi|190341026|ref|NP_001121784.1|	283									1	2	3	0.03
BGIBMGA007670-PA	283									1	2	3	0.03
gi|114051800|ref|NP_001040433.1|	293									1	3	6	0.106
BGIBMGA007889-PA	293									1	3	6	0.106
gi|160333678|ref|NP_001036994.1|	327									1	2	6	0.088
BGIBMGA009107-PA	327									1	2	6	0.088
gi|153792309|ref|NP_001093304.1|	337									1	3	5	0.108
BGIBMGA009515-PA	337									1	3	5	0.108
gi|114053263|ref|NP_001040283.1|	413									1	2	3	0.134
BGIBMGA012029-PA	413									1	2	3	0.134
gi|114052675|ref|NP_001040268.1|	54									1	3	7	0.123
BGIBMGA001386-PA	54									1	3	7	0.123
gi|114051632|ref|NP_001040418.1|	574									0.9999	2	4	0.196
BGIBMGA008966-PA	574									0.9999	2	4	0.196
gi|112984360|ref|NP_001037207.1|	584									0.9998	1	3	0.111
BGIBMGA001363-PA	584									0.9998	1	3	0.111
gi|114051846|ref|NP_001040187.1|	615									0.9934	1	2	0.053
BGIBMGA001044-PA	615									0.9934	1	2	0.053
BGIBMGA001906-PA	624									0.9934	1	2	0.019
BGIBMGA001913-PA	624									0.9934	1	2	0.019
gi|114052993|ref|NP_001040500.1|	654									0.9934	1	2	0.053
BGIBMGA006159-PA	654									0.9934	1	2	0.053
gi|112983908|ref|NP_001036850.1|	661									0.9934	1	3	0.053
BGIBMGA007061-PA	661									0.9934	1	3	0.053
gi|283945479|ref|NP_001164651.1|	687									0.9934	1	2	0.024
BGIBMGA010477-PA	687									0.9934	1	2	0.024
gi|112983868|ref|NP_001036860.1|	696									0.9934	1	2	0.044
BGIBMGA012093-PA	696									0.9934	1	2	0.044
gi|114051355|ref|NP_001040373.1|	722									0.9927	1	2	0.03
BGIBMGA002361-PA	722									0.9927	1	2	0.03
gi|114050755|ref|NP_001040152.1|	728									0.9927	1	2	0.071
BGIBMGA005635-PA	728									0.9927	1	2	0.071
gi|112982956|ref|NP_001037676.1|	743									0.9927	1	5	0.036
BGIBMGA010178-PA	743									0.9927	1	5	0.036
gi|114052038|ref|NP_001040449.1|	772									0.9921	1	2	0.065
BGIBMGA012934-PA	772									0.9921	1	2	0.065
gi|112983400|ref|NP_001036990.1|	790									0.9914	1	2	0.028
BGIBMGA013536-PA	790									0.9914	1	2	0.028
gi|114052426|ref|NP_001040546.1|	813									0.9875	1	2	0.039
BGIBMGA002750-PA	813									0.9875	1	2	0.039
gi|114052591|ref|NP_001040483.1|	840									0.9791	1	2	0.068
BGIBMGA003377-PA	840									0.9791	1	2	0.068
gi|118918389|ref|NP_001036895.2|	848									0.9772	1	2	0.023
BGIBMGA004892-PA	848									0.9772	1	2	0.023
gi|114051596|ref|NP_001040165.1|	889									0.9306	1	2	0.02
BGIBMGA007418-PA	889									0.9306	1	2	0.02
gi|237648986|ref|NP_001153670.1|	898									0.9212	1	2	0.034
BGIBMGA009893-PA	898									0.9212	1	2	0.034
gi|114051211|ref|NP_001040384.1|	899									0.9206	1	2	0.074
BGIBMGA000977-PA	899									0.9206	1	2	0.074
gi|164448662|ref|NP_001106743.1|	910									0.9058	1	2	0.066
BGIBMGA005793-PA	910									0.9058	1	2	0.066
